# Supplementary material for: Phenylalanine Ammonia-Lyase GhPAL9 Confers Resistance to Verticillium Wilt in Cotton
Source: Int J Mol Sci. 2025 May 22;26(11):4983. doi: 10.3390/ijms26114983 (PMC12154288; doi:10.3390/ijms26114983)
Supplement: Supplementary file 1 [file ijms-26-04983-s001.zip]

Archive with 1 entries (1 files):
- ijms-3599560-supplementary.pdf
